# Supplementary material for: Serum proteomic and metabolomic profiling of hepatocellular carcinoma patients co-infected with Clonorchis sinensis
Source: Front Immunol. 2025 Jan 7;15:1489077. doi: 10.3389/fimmu.2024.1489077 (PMC11746118; doi:10.3389/fimmu.2024.1489077)
Supplement: Supplementary file 2 [file Table1.xlsx]

## Sheet: Sheet1
Supplementary Table 1: Network list of differential proteins and differential metabolites.
acc	meta	pearson_value	p_value	FDR	belong_net_num	grade
A0A1U9X808	Aminoacetone	-0.610942	0.011934	0.0292653	2031745	67
A0A1U9X808	Gamma-Glutamylleucine	0.622451	0.0100216	0.0281752	2031745	64
A0A1U9X808	G-Glu-Val	0.624996	0.00963347	0.0276424	2031745	63
A0A1U9X808	L-4-Hydroxyglutamate semialdehyde	0.540158	0.0307752	0.0414139	2031745	62
A0A1U9X808	1-Oleoyl Lysophosphatidic Acid (sodium salt)	0.554697	0.0257426	0.0388349	2031745	61
A0A1U9X808	Gamma-Glu-leu	0.675514	0.00408021	0.0196367	2031745	60
A0A1U9X808	LysoPA(18:2(9Z,12Z)/0:0)	0.511632	0.0427862	0.0463379	2031745	56
A0A1U9X808	12(R)-HETE	0.515082	0.0411719	0.0458686	2031745	54
A0A1U9X808	Norfuraneol	-0.528312	0.0354026	0.0434723	2031745	50
A0A1U9X808	5(S)-HETE	0.507196	0.0449311	0.0473706	2031745	49
A0A1U9X808	1,2,4-Trioxane	-0.527074	0.0359147	0.0436836	2031745	47
A0A1U9X808	LysoPA(16:0/0:0)	0.540944	0.0304855	0.0413237	2031745	46
A0A1U9X808	LysoPA(0:0/16:0)	0.620203	0.0103746	0.0282637	2031745	45
A0A1U9X808	Prolylproline	-0.567369	0.0218938	0.0366726	2031745	39
A0A1U9X808	Meproscillarin	-0.688063	0.00321467	0.0178355	2031745	39
A0A1U9X808	(+/-)4-HDoHE	0.535953	0.032362	0.0419274	2031745	37
A0A1U9X808	Isodeoxycholic acid	-0.619549	0.0104792	0.028272	2031745	32
A0A1U9X808	Plumbagin	0.524267	0.0370971	0.0443466	2031745	29
A0A1U9X808	Medrysone	0.630775	0.00879596	0.0267564	2031745	26
A0A1U9X808	D-Galactose	0.56477	0.0226444	0.037184	2031745	25
A0A0A7C8J0	G-Glu-Val	-0.735356	0.0011699	0.0128535	1115310	73
A0A0A7C8J0	L-4-Hydroxyglutamate semialdehyde	-0.871856	1.0771e-05	0.00138366	1115310	72
A0A0A7C8J0	1-Oleoyl Lysophosphatidic Acid (sodium salt)	-0.747912	0.000863627	0.0120188	1115310	71
A0A0A7C8J0	Gamma-Glutamyltyrosine	-0.667226	0.0047479	0.0207024	1115310	69
A0A0A7C8J0	LysoPA(18:2(9Z,12Z)/0:0)	-0.668058	0.00467711	0.0208288	1115310	66
A0A0A7C8J0	12(R)-HETE	-0.792898	0.000248418	0.00846648	1115310	64
A0A0A7C8J0	Antineoplaston AS2-1	0.616631	0.0109558	0.0284102	1115310	63
A0A0A7C8J0	Diethyl 5-oxo-3-phenylpyrrolidine-2,2-dicarboxylate	0.547086	0.0282916	0.0403131	1115310	60
A0A0A7C8J0	Norfuraneol	0.589977	0.0161439	0.0339122	1115310	60
A0A0A7C8J0	Phenylacetylglutamine	0.540052	0.0308147	0.041367	1115310	60
A0A0A7C8J0	Allodeoxycholic acid	0.70137	0.0024652	0.0160816	1115310	59
A0A0A7C8J0	5(S)-HETE	-0.668522	0.00463804	0.0207655	1115310	59
A0A0A7C8J0	Caffeine	0.796392	0.00022274	0.00808642	1115310	58
A0A0A7C8J0	PE-NMe(18:0/20:2(11Z,14Z))	0.662061	0.00520643	0.0215216	1115310	58
A0A0A7C8J0	1,2,4-Trioxane	0.527127	0.0358927	0.0437205	1115310	57
A0A0A7C8J0	Salidroside	-0.500278	0.0484351	0.0484641	1115310	56
A0A0A7C8J0	LysoPA(16:0/0:0)	-0.558674	0.024483	0.0382476	1115310	56
A0A0A7C8J0	SM(d16:1/PGF1alpha)	0.682551	0.00357447	0.0187128	1115310	56
A0A0A7C8J0	(2-Hydroxyethoxy)acetic acid	0.568953	0.0214459	0.036434	1115310	56
A0A0A7C8J0	PE-NMe2(18:2(9Z,12Z)/16:0)	0.595243	0.0149918	0.0327273	1115310	55
A0A0A7C8J0	MJDBISSN00000009	0.661229	0.00528348	0.0214682	1115310	55
A0A0A7C8J0	D-Glucose	0.590027	0.0161326	0.0339313	1115310	54
A0A0A7C8J0	3-beta-Hydroxy-4-beta-methyl-5-alpha-cholest-7-ene-4-alpha-carboxylate	0.556854	0.0250533	0.0386326	1115310	53
A0A0A7C8J0	Cyanidin 3,5-O-diglucoside	0.579666	0.0185987	0.0348986	1115310	52
A0A0A7C8J0	PE(14:1(9Z)/14:0)	0.695369	0.00278338	0.0167203	1115310	52
A0A0A7C8J0	Soyasapogenol D	0.551996	0.0266263	0.0395253	1115310	52
A0A0A7C8J0	Calcidiol	0.540983	0.0304714	0.0413381	1115310	50
A0A0A7C8J0	Demissidine	0.520511	0.0387247	0.0450037	1115310	50
A0A0A7C8J0	(+/-)4-HDoHE	-0.554401	0.0258384	0.0388041	1115310	47
A0A0A7C8J0	Ursocholic acid	0.502776	0.0471473	0.0480391	1115310	45
A0A024R611	Aminoacetone	-0.720885	0.00162747	0.0138667	50373	77
A0A024R611	Gamma-Glutamylleucine	0.794865	0.00023368	0.0083031	50373	74
A0A024R611	G-Glu-Val	0.676371	0.00401569	0.0195516	50373	73
A0A024R611	L-4-Hydroxyglutamate semialdehyde	0.614801	0.0112633	0.0287172	50373	72
A0A024R611	1-Oleoyl Lysophosphatidic Acid (sodium salt)	0.611225	0.0118837	0.0293144	50373	71
A0A024R611	Gamma-Glu-leu	0.77113	0.000469732	0.00901669	50373	70
A0A024R611	Gamma-Glutamyltyrosine	0.759446	0.000643462	0.0108544	50373	69
A0A024R611	Taurochenodeoxycholate-7-sulfate	0.741314	0.00101511	0.0125572	50373	69
A0A024R611	LysoPA(18:2(9Z,12Z)/0:0)	0.671563	0.00438841	0.0201891	50373	66
A0A024R611	Taurochenodeoxycholate-3-sulfate	0.696842	0.00270235	0.0164705	50373	66
A0A024R611	Antineoplaston AS2-1	-0.583995	0.0175351	0.0344108	50373	63
A0A024R611	Ritipenem	-0.639929	0.0075883	0.0249458	50373	63
A0A024R611	Diethyl 5-oxo-3-phenylpyrrolidine-2,2-dicarboxylate	-0.570252	0.0210836	0.0362239	50373	60
A0A024R611	Norfuraneol	-0.589351	0.0162852	0.0338684	50373	60
A0A024R611	Phenylacetylglutamine	-0.525057	0.0367613	0.04439	50373	60
A0A024R611	Taurocholic acid 3-sulfate	0.567869	0.0217515	0.036655	50373	59
A0A024R611	1,2,4-Trioxane	-0.613463	0.0114923	0.0289912	50373	57
A0A024R611	(2-Hydroxyethoxy)acetic acid	-0.506379	0.0453348	0.0474963	50373	56
A0A024R611	LysoPA(0:0/16:0)	0.70889	0.00210874	0.0150496	50373	55
A0A024R611	Atraton	0.658365	0.00555579	0.0219862	50373	52
A0A024R611	Hexadecenoylcarnitine	0.541241	0.0303767	0.0412767	50373	50
A0A024R611	Prolylproline	-0.580437	0.0184056	0.0347707	50373	49
A0A024R611	Meproscillarin	-0.618183	0.0107003	0.0283644	50373	49
A0A024R611	7-Hydroxyoctadecanoylcarnitine	0.562989	0.0231701	0.0373855	50373	47
A0A024R611	L-Serine	-0.667993	0.00468264	0.0207427	50373	45
A0A024R611	Sphinganine 1-phosphate	0.589271	0.0163034	0.0338639	50373	43
A0A024R611	PS(18:0/22:2(13Z,16Z))	0.566098	0.0222585	0.0368401	50373	42
A0A024R611	Taurodeoxycholic acid	0.501737	0.0476801	0.0482873	50373	41
A0A024R611	1,3-Butadiene	-0.530618	0.0344628	0.0429499	50373	40
A0A024R611	Propofol glucuronide	0.588637	0.0164477	0.0339947	50373	40
P42126	Ursocholic acid	-0.507539	0.0447627	0.0473125	34852	16
A0A5C2GIT5	Aminoacetone	-0.709646	0.00207535	0.0151346	10360	68
A0A5C2GIT5	Gamma-Glutamylleucine	0.725383	0.00147192	0.0138095	10360	65
A0A5C2GIT5	G-Glu-Val	0.63461	0.00827273	0.0258716	10360	64
A0A5C2GIT5	L-4-Hydroxyglutamate semialdehyde	0.505744	0.0456507	0.0474995	10360	63
A0A5C2GIT5	1-Oleoyl Lysophosphatidic Acid (sodium salt)	0.565681	0.0223791	0.03693	10360	62
A0A5C2GIT5	Gamma-Glu-leu	0.739089	0.00107081	0.0127733	10360	61
A0A5C2GIT5	Gamma-Glutamyltyrosine	0.537408	0.0318061	0.0417909	10360	60
A0A5C2GIT5	Taurochenodeoxycholate-7-sulfate	0.575745	0.0196043	0.0353174	10360	60
A0A5C2GIT5	LysoPA(18:2(9Z,12Z)/0:0)	0.564917	0.0226013	0.0371498	10360	57
A0A5C2GIT5	Antineoplaston AS2-1	-0.523734	0.0373248	0.0444596	10360	54
A0A5C2GIT5	Diethyl 5-oxo-3-phenylpyrrolidine-2,2-dicarboxylate	-0.524019	0.0372032	0.0443781	10360	51
A0A5C2GIT5	Phenylacetylglutamine	-0.520114	0.0389002	0.0450509	10360	51
A0A5C2GIT5	Salidroside	0.592185	0.0156527	0.0333843	10360	47
A0A5C2GIT5	LysoPA(16:0/0:0)	0.567065	0.0219805	0.0366707	10360	47
A0A5C2GIT5	LysoPA(0:0/16:0)	0.674665	0.00414488	0.0197207	10360	46
A0A5C2GIT5	Atraton	0.521102	0.0384655	0.0448898	10360	43
A0A5C2GIT5	Prolylproline	-0.512894	0.0421904	0.0463234	10360	40
A0A5C2GIT5	Meproscillarin	-0.582342	0.0179353	0.0346666	10360	40
A0A5C2GIT5	Trimethylamine N-Oxide	-0.523806	0.0372939	0.0444545	10360	39
A0A5C2GIT5	Isodeoxycholic acid	-0.635066	0.00821219	0.0257789	10360	33
A0A5C2GIT5	Isoetharine	-0.539876	0.0308798	0.0413547	10360	28
B4E1B2	Salidroside	-0.721484	0.00160602	0.013825	4130	51
B4E1B2	Gabazine	-0.661539	0.00525461	0.0215607	4130	45
B4E1B2	Trimethylamine N-Oxide	0.638149	0.00781208	0.0253324	4130	43
B4E1B2	Bisacurone epoxide	0.725322	0.00147394	0.0137513	4130	39
B4E1B2	Hypoglycin B	-0.585547	0.0171654	0.0343309	4130	37
B4E1B2	Metipranolol	0.657829	0.0056079	0.0220358	4130	35
B4E1B2	Octanoylcarnitine	0.715571	0.00182822	0.0149663	4130	34
B4E1B2	Sterculic acid	0.738849	0.00107698	0.0127558	4130	34
B4E1B2	DG(15:0/18:3(6Z,9Z,12Z)/0:0)	0.548323	0.0278649	0.0400123	4130	34
B4E1B2	Momordol	0.545604	0.0288095	0.0405323	4130	34
B4E1B2	Dihydroisocarveol	0.554432	0.0258285	0.0388242	4130	33
B4E1B2	Isoetharine	0.654595	0.00593109	0.0223084	4130	32
B4E1B2	11-Hydroxy-9-tridecenoic acid	0.671729	0.00437504	0.0202391	4130	31
B4E1B2	Avocadyne Acetate	0.563044	0.0231538	0.0374316	4130	31
B4E1B2	Malvalic acid	0.623981	0.00978681	0.0277016	4130	31
B4E1B2	Cedrol	0.622246	0.0100534	0.0281225	4130	31
B4E1B2	3a,7a-Dihydroxy-5b-cholestane	0.578702	0.0188419	0.0351576	4130	31
B4E1B2	PC(17:2(9Z,12Z)/0:0)	0.615214	0.0111934	0.0286262	4130	31
B4E1B2	1-Linoleoyl-sn-Glycero-3-Phosphocholine	0.612577	0.0116462	0.0291154	4130	31
B4E1B2	PC(18:2/0:0)	0.648774	0.00655014	0.0235749	4130	30
B4E1B2	DG(15:0/18:3(9,11,15)-OH(13)/0:0)	0.593951	0.0152682	0.0331142	4130	30
B4E1B2	PE(20:3(8Z,11Z,14Z)/P-16:0)	0.570013	0.0211498	0.0363003	4130	29
B4E1B2	Prostaglandin D1 Alcohol	0.736564	0.00113705	0.0128302	4130	29
B4E1B2	PE(P-16:0/22:6)	0.587648	0.0166748	0.0342521	4130	29
B4E1B2	Arctiol	0.588576	0.0164616	0.0339813	4130	27
A0A5C2G2V5	Aminoacetone	-0.555675	0.0254283	0.0387103	4030	54
A0A5C2G2V5	Gamma-Glutamylleucine	0.505853	0.0455963	0.0474724	4030	51
A0A5C2G2V5	Taurochenodeoxycholate-7-sulfate	0.728298	0.00137773	0.0137773	4030	46
A0A5C2G2V5	Taurochenodeoxycholate-3-sulfate	0.732746	0.00124356	0.0129796	4030	43
A0A5C2G2V5	Taurocholic acid 3-sulfate	0.589502	0.0162511	0.0339241	4030	36
A0A5C2G2V5	L-Serine	-0.512103	0.0425633	0.0463067	4030	22
A0A5C2G2V5	XI-Dihydro-2-methyl-3(2H)-thiophenone	0.640164	0.00755904	0.0248986	4030	22
A0A8V8TQ73	1-Oleoyl Lysophosphatidic Acid (sodium salt)	0.655985	0.00579046	0.0221791	3047	64
A0A8V8TQ73	Gamma-Glutamyltyrosine	0.668609	0.00463079	0.0208448	3047	62
A0A8V8TQ73	LysoPA(18:2(9Z,12Z)/0:0)	0.718714	0.00170722	0.0141843	3047	59
A0A8V8TQ73	Antineoplaston AS2-1	-0.677307	0.00394618	0.0194974	3047	56
A0A8V8TQ73	Diethyl 5-oxo-3-phenylpyrrolidine-2,2-dicarboxylate	-0.712643	0.00194717	0.0149852	3047	53
A0A8V8TQ73	Phenylacetylglutamine	-0.67015	0.00450306	0.0204351	3047	53
A0A8V8TQ73	Salidroside	0.62488	0.0096508	0.0276447	3047	49
A0A8V8TQ73	LysoPA(16:0/0:0)	0.592324	0.0156221	0.0334046	3047	49
A0A8V8TQ73	LysoPA(0:0/16:0)	0.685009	0.00341024	0.0184308	3047	48
A0A8V8TQ73	Atraton	0.509619	0.0437499	0.0466553	3047	45
A0A8V8TQ73	Gabazine	0.720388	0.00164546	0.0138086	3047	43
A0A8V8TQ73	Trimethylamine N-Oxide	-0.6951	0.00279835	0.0166902	3047	41
A0A8V8TQ73	Sphinganine 1-phosphate	0.536306	0.0322263	0.0418491	3047	36
A0A8V8TQ73	Isodeoxycholic acid	-0.786383	0.000302859	0.00872026	3047	35
A0A8V8TQ73	PS(18:0/22:2(13Z,16Z))	0.571699	0.0206859	0.0359848	3047	35
A0A8V8TQ73	Hypoglycin B	0.733493	0.00122209	0.012917	3047	35
A0A8V8TQ73	LysoPI(18:2(9Z,12Z)/0:0)	-0.736867	0.00112893	0.0129131	3047	34
A0A8V8TQ73	1,3-Butadiene	-0.607935	0.0124779	0.030026	3047	33
A0A8V8TQ73	Propofol glucuronide	0.536397	0.0321914	0.0419342	3047	33
A0A8V8TQ73	Sterculic acid	-0.543514	0.0295524	0.0408547	3047	32
A0A8V8TQ73	Dihydroisocarveol	-0.522286	0.0379492	0.0447565	3047	31
A0A8V8TQ73	11-Hydroxy-9-tridecenoic acid	-0.624196	0.0097541	0.0277975	3047	29
A0A8V8TQ73	Milbemycin A3	0.726676	0.00142951	0.0138795	3047	29
A0A5C2G2M4	L-4-Hydroxyglutamate semialdehyde	-0.749957	0.000820644	0.0118144	2128	70
A0A5C2G2M4	1-Oleoyl Lysophosphatidic Acid (sodium salt)	-0.726747	0.00142722	0.0139383	2128	69
A0A5C2G2M4	LysoPA(18:2(9Z,12Z)/0:0)	-0.608027	0.012461	0.0300288	2128	64
A0A5C2G2M4	12(R)-HETE	-0.806091	0.000162712	0.00734404	2128	62
A0A5C2G2M4	Allodeoxycholic acid	0.620568	0.0103168	0.0282443	2128	57
A0A5C2G2M4	5(S)-HETE	-0.742166	0.000994393	0.0125806	2128	57
A0A5C2G2M4	Caffeine	0.737979	0.00109954	0.0128407	2128	56
A0A5C2G2M4	PE-NMe(18:0/20:2(11Z,14Z))	0.656882	0.0057011	0.0220901	2128	56
A0A5C2G2M4	Salidroside	-0.62907	0.00903671	0.0269007	2128	54
A0A5C2G2M4	LysoPA(16:0/0:0)	-0.519539	0.0391548	0.0450335	2128	54
A0A5C2G2M4	SM(d16:1/PGF1alpha)	0.709323	0.00208956	0.0151064	2128	54
A0A5C2G2M4	(2-Hydroxyethoxy)acetic acid	0.52103	0.0384969	0.0448638	2128	54
A0A5C2G2M4	PE-NMe2(18:2(9Z,12Z)/16:0)	0.709058	0.00210125	0.0151254	2128	53
A0A5C2G2M4	MJDBISSN00000009	0.64688	0.00676233	0.023725	2128	53
A0A5C2G2M4	D-Glucose	0.614639	0.0112909	0.0287436	2128	52
A0A5C2G2M4	DG(18:2n6/0:0/22:5n3)	0.665817	0.00486959	0.0209054	2128	51
A0A5C2G2M4	3-beta-Hydroxy-4-beta-methyl-5-alpha-cholest-7-ene-4-alpha-carboxylate	0.642594	0.0072627	0.0245024	2128	51
A0A5C2G2M4	Cyanidin 3,5-O-diglucoside	0.622074	0.0100802	0.0281504	2128	50
A0A5C2G2M4	PE(14:1(9Z)/14:0)	0.560575	0.0238978	0.0379005	2128	50
A0A5C2G2M4	Soyasapogenol D	0.640722	0.00749019	0.024868	2128	50
A0A5C2G2M4	Calcidiol	0.576555	0.0193933	0.0353182	2128	48
A0A5C2G2M4	Gabazine	-0.577186	0.01923	0.0352515	2128	48
A0A5C2G2M4	Demissidine	0.570549	0.0210014	0.0361199	2128	48
A0A5C2G2M4	(+/-)4-HDoHE	-0.56234	0.0233641	0.0374454	2128	45
A0A5C2G2M4	Ursocholic acid	0.503073	0.0469959	0.0480607	2128	43
A0A5C2G2M4	Bisacurone epoxide	0.510051	0.0435419	0.0466121	2128	42
A0A5C2G2M4	5-(12-Heptadecenyl)-1,3-benzenediol	0.54031	0.030719	0.041405	2128	37
A0A5C2G2M4	DG(15:0/18:3(6Z,9Z,12Z)/0:0)	0.530325	0.0345814	0.0429694	2128	37
A0A1U9X8Y4	Aminoacetone	0.561165	0.0237183	0.0377953	1259	71
A0A1U9X8Y4	G-Glu-Val	-0.702658	0.00240089	0.0161024	1259	67
A0A1U9X8Y4	L-4-Hydroxyglutamate semialdehyde	-0.766899	0.000527505	0.00978815	1259	66
A0A1U9X8Y4	1-Oleoyl Lysophosphatidic Acid (sodium salt)	-0.573726	0.0201384	0.0354758	1259	65
A0A1U9X8Y4	Gamma-Glutamyltyrosine	-0.535101	0.0326908	0.0421573	1259	63
A0A1U9X8Y4	LysoPA(18:2(9Z,12Z)/0:0)	-0.519536	0.039156	0.0450038	1259	60
A0A1U9X8Y4	12(R)-HETE	-0.58461	0.0173879	0.0344867	1259	58
A0A1U9X8Y4	Caffeine	0.525509	0.0365704	0.0442554	1259	52
A0A1U9X8Y4	PE-NMe(18:0/20:2(11Z,14Z))	0.557823	0.0247485	0.0384823	1259	52
A0A1U9X8Y4	SM(d16:1/PGF1alpha)	0.6128	0.0116072	0.0290615	1259	50
A0A1U9X8Y4	PE-NMe2(18:2(9Z,12Z)/16:0)	0.50109	0.0480138	0.0483321	1259	49
A0A1U9X8Y4	MJDBISSN00000009	0.536574	0.0321236	0.0420097	1259	49
A0A1U9X8Y4	3-beta-Hydroxy-4-beta-methyl-5-alpha-cholest-7-ene-4-alpha-carboxylate	0.663885	0.0050406	0.0211503	1259	47
A0A1U9X8Y4	PE(14:1(9Z)/14:0)	0.547752	0.0280612	0.0400874	1259	46
A0A1U9X8Y4	Soyasapogenol D	0.667462	0.00472777	0.0207773	1259	46
A0A1U9X8Y4	Calcidiol	0.638151	0.00781188	0.025381	1259	44
A0A1U9X8Y4	Demissidine	0.655395	0.00584978	0.0222532	1259	44
A0A1U9X8Y4	Ursocholic acid	0.59139	0.0158281	0.0335018	1259	39
A0A1U9X8Y4	5-(12-Heptadecenyl)-1,3-benzenediol	0.593601	0.0153438	0.0330635	1259	33
A0A1U9X8Y4	Momordol	0.571495	0.0207417	0.0358578	1259	33
A0A1U9X8Y4	Brassinolide	0.708095	0.0021443	0.0151737	1259	33
A0A1U9X8Y4	5alpha-Androstan-3alpha,17beta-diol disulfate	-0.501457	0.047824	0.0482575	1259	31
A0A1U9X8Y4	3a,7a-Dihydroxy-5b-cholestane	0.50745	0.0448065	0.0472989	1259	30
A0A1U9X8Y4	6-Ketomyristic acid	0.615348	0.0111707	0.0286121	1259	29
A0A8V8TNT4	Aminoacetone	0.65788	0.00560293	0.0220682	1204	75
A0A8V8TNT4	Gamma-Glutamylleucine	-0.593816	0.0152973	0.0331342	1204	72
A0A8V8TNT4	G-Glu-Val	-0.796848	0.000219558	0.00833324	1204	71
A0A8V8TNT4	L-4-Hydroxyglutamate semialdehyde	-0.80317	0.000179174	0.00767233	1204	70
A0A8V8TNT4	1-Oleoyl Lysophosphatidic Acid (sodium salt)	-0.742426	0.000988145	0.012597	1204	69
A0A8V8TNT4	Gamma-Glu-leu	-0.589759	0.0161929	0.0338875	1204	68
A0A8V8TNT4	Gamma-Glutamyltyrosine	-0.856062	2.32575e-05	0.0024275	1204	67
A0A8V8TNT4	LysoPA(18:2(9Z,12Z)/0:0)	-0.766531	0.000532792	0.00967133	1204	64
A0A8V8TNT4	12(R)-HETE	-0.551899	0.0266584	0.0395378	1204	62
A0A8V8TNT4	Antineoplaston AS2-1	0.660611	0.00534133	0.0215981	1204	61
A0A8V8TNT4	Diethyl 5-oxo-3-phenylpyrrolidine-2,2-dicarboxylate	0.612508	0.0116581	0.0291017	1204	58
A0A8V8TNT4	Norfuraneol	0.546685	0.0284312	0.0403057	1204	58
A0A8V8TNT4	Phenylacetylglutamine	0.59884	0.0142424	0.0321852	1204	58
A0A8V8TNT4	Allodeoxycholic acid	0.663923	0.00503718	0.0211891	1204	57
A0A8V8TNT4	Caffeine	0.585785	0.0171093	0.0344248	1204	56
A0A8V8TNT4	PE-NMe(18:0/20:2(11Z,14Z))	0.58732	0.0167508	0.0340314	1204	56
A0A8V8TNT4	1,2,4-Trioxane	0.516667	0.0404461	0.0454236	1204	55
A0A8V8TNT4	LysoPA(16:0/0:0)	-0.557561	0.0248305	0.0385739	1204	54
A0A8V8TNT4	SM(d16:1/PGF1alpha)	0.642354	0.00729152	0.0244515	1204	54
A0A8V8TNT4	LysoPA(0:0/16:0)	-0.61685	0.0109194	0.0284041	1204	53
A0A8V8TNT4	PE-NMe2(18:2(9Z,12Z)/16:0)	0.560587	0.023894	0.0379306	1204	53
A0A8V8TNT4	MJDBISSN00000009	0.574501	0.0199322	0.0355248	1204	53
A0A8V8TNT4	PE(14:1(9Z)/14:0)	0.620511	0.0103258	0.0281767	1204	50
A0A8V8TNT4	Soyasapogenol D	0.512444	0.0424021	0.0463729	1204	50
A0A8V8TNT4	Atraton	-0.581203	0.0182154	0.0348052	1204	50
A0A8V8TNT4	Prolylproline	0.525303	0.0366572	0.0443284	1204	47
A0A8V8TNT4	Taurodeoxycholic acid	-0.517021	0.040285	0.0453954	1204	39
A0A8V8TNT4	Ganoderic acid L	-0.511578	0.0428122	0.0463359	1204	39
A0A5C2G8J7	1-Oleoyl Lysophosphatidic Acid (sodium salt)	-0.501592	0.0477548	0.0482751	1152	58
A0A5C2G8J7	12(R)-HETE	-0.74145	0.00101176	0.0126093	1152	51
A0A5C2G8J7	Norfuraneol	0.515689	0.0408929	0.0457409	1152	47
A0A5C2G8J7	Allodeoxycholic acid	0.511171	0.0430055	0.0463649	1152	46
A0A5C2G8J7	5(S)-HETE	-0.78093	0.000355686	0.00836614	1152	46
A0A5C2G8J7	Caffeine	0.784251	0.000322681	0.00869156	1152	45
A0A5C2G8J7	PE-NMe(18:0/20:2(11Z,14Z))	0.514006	0.0416706	0.0461778	1152	45
A0A5C2G8J7	LysoPA(16:0/0:0)	-0.54027	0.0307339	0.0413916	1152	43
A0A5C2G8J7	(2-Hydroxyethoxy)acetic acid	0.656974	0.00569196	0.022106	1152	43
A0A5C2G8J7	D-Glucose	0.637089	0.00794785	0.025574	1152	41
A0A5C2G8J7	DG(18:2n6/0:0/22:5n3)	0.574917	0.019822	0.0354799	1152	40
A0A5C2G8J7	Cyanidin 3,5-O-diglucoside	0.708278	0.00213606	0.0151797	1152	39
A0A5C2G8J7	PE(14:1(9Z)/14:0)	0.577891	0.0190487	0.0351896	1152	39
A0A5C2G8J7	Trimethylamine N-Oxide	0.517038	0.0402774	0.0454175	1152	35
A0A5C2G8J7	(+/-)4-HDoHE	-0.806669	0.000159609	0.00761565	1152	34
A0A5C2G8J7	Octanoylcarnitine	0.535272	0.0326243	0.0422018	1152	26
A0A5C2G8J7	Plumbagin	-0.773613	0.000438328	0.00903714	1152	26
Q9BZQ0	L-4-Hydroxyglutamate semialdehyde	0.519638	0.0391108	0.0450448	1100	74
Q9BZQ0	1-Oleoyl Lysophosphatidic Acid (sodium salt)	0.504549	0.0462491	0.047765	1100	73
Q9BZQ0	Gamma-Glutamyltyrosine	0.504942	0.0460513	0.0476787	1100	71
Q9BZQ0	Taurochenodeoxycholate-7-sulfate	0.536305	0.0322265	0.0418168	1100	71
Q9BZQ0	LysoPA(18:2(9Z,12Z)/0:0)	0.555382	0.0255222	0.0386419	1100	68
Q9BZQ0	Taurochenodeoxycholate-3-sulfate	0.551379	0.0268314	0.0395484	1100	68
Q9BZQ0	Antineoplaston AS2-1	-0.603377	0.0133394	0.0311563	1100	65
Q9BZQ0	Diethyl 5-oxo-3-phenylpyrrolidine-2,2-dicarboxylate	-0.597399	0.0145391	0.0322876	1100	62
Q9BZQ0	Phenylacetylglutamine	-0.587515	0.0167056	0.0342732	1100	62
Q9BZQ0	Salidroside	0.569109	0.0214019	0.0364334	1100	58
Q9BZQ0	Atraton	0.52416	0.0371427	0.0443375	1100	54
Q9BZQ0	Calcidiol	-0.55608	0.025299	0.0386899	1100	52
Q9BZQ0	Gabazine	0.573978	0.0200713	0.0354698	1100	52
Q9BZQ0	Demissidine	-0.613297	0.0115211	0.0289763	1100	52
Q9BZQ0	Ursocholic acid	-0.588984	0.0163687	0.0338732	1100	47
Q9BZQ0	Sphinganine 1-phosphate	0.531148	0.0342495	0.0429405	1100	45
Q9BZQ0	Hypoglycin B	0.550467	0.0271366	0.0396485	1100	44
Q9BZQ0	LysoPI(18:2(9Z,12Z)/0:0)	-0.676578	0.0040002	0.0195332	1100	43
Q9BZQ0	1,3-Butadiene	-0.701956	0.00243576	0.0160146	1100	42
Q9BZQ0	Propofol glucuronide	0.548531	0.0277936	0.0399787	1100	42
Q9BZQ0	Sterculic acid	-0.716019	0.00181055	0.0148947	1100	41
Q9BZQ0	5-(12-Heptadecenyl)-1,3-benzenediol	-0.558435	0.0245574	0.0382921	1100	41
Q9BZQ0	Momordol	-0.639319	0.0076644	0.0251465	1100	41
Q9BZQ0	Brassinolide	-0.558357	0.0245817	0.0382943	1100	41
Q9BZQ0	Dihydroisocarveol	-0.733886	0.00121092	0.0128805	1100	40
Q9BZQ0	11-Hydroxy-9-tridecenoic acid	-0.527101	0.0359037	0.043702	1100	38
Q9BZQ0	Avocadyne Acetate	-0.678503	0.00385883	0.019469	1100	38
Q9BZQ0	Malvalic acid	-0.512023	0.0426011	0.0463176	1100	38
Q9BZQ0	Cedrol	-0.547573	0.028123	0.0401071	1100	38
Q9BZQ0	3a,7a-Dihydroxy-5b-cholestane	-0.580476	0.0183958	0.0347916	1100	38
Q9BZQ0	DG(16:1(9Z)/15:0/0:0)	-0.509377	0.0438671	0.0467207	1100	35
Q9BZQ0	(8S,9S,10R,13R,14S,17R)-5,6-Dihydroperoxy-10,13-dimethyl-17-[(2R)-6-methylheptan-2-yl]-1,2,3,4,6,7,8,9,11,12,14,15,16,17-tetradecahydrocyclopenta[a]phenanthren-3-ol	-0.559531	0.0242178	0.0380825	1100	35
A0A5C2GT62	Taurochenodeoxycholate-7-sulfate	0.654627	0.00592787	0.0223466	1030	43
A0A5C2GT62	Taurochenodeoxycholate-3-sulfate	0.691005	0.00303493	0.0172392	1030	40
A0A5C2GT62	Taurocholic acid 3-sulfate	0.574706	0.0198777	0.0355035	1030	33
A0A5C2GT62	DG(18:2n6/0:0/22:5n3)	0.537576	0.0317423	0.0417727	1030	27
P0DOX3	Aminoacetone	0.505252	0.045896	0.047636	841	95
P0DOX3	G-Glu-Val	-0.653145	0.0060808	0.0226673	841	91
P0DOX3	L-4-Hydroxyglutamate semialdehyde	-0.83603	5.47454e-05	0.00457124	841	90
P0DOX3	1-Oleoyl Lysophosphatidic Acid (sodium salt)	-0.780688	0.000358203	0.00830833	841	89
P0DOX3	Gamma-Glutamyltyrosine	-0.548055	0.0279568	0.040041	841	87
P0DOX3	LysoPA(18:2(9Z,12Z)/0:0)	-0.629874	0.00892255	0.026848	841	84
P0DOX3	12(R)-HETE	-0.850258	3.0179e-05	0.00296464	841	82
G3V2V8	Aminoacetone	0.586391	0.016967	0.0342209	841	81
P0DOX3	Antineoplaston AS2-1	0.610552	0.0120035	0.0293067	841	81
G3V2V8	Gamma-Glutamylleucine	-0.581319	0.0181867	0.03483	841	78
